# Supplementary material for: Malnourishment affects gene expression along the length of the small intestine
Source: Front Nutr. 2022 Sep 2;9:894640. doi: 10.3389/fnut.2022.894640 (PMC9478944; doi:10.3389/fnut.2022.894640)
Supplement: Supplementary file 2 [file Data_Sheet_2.xlsx]

## Sheet: Sheet1
Ensembl gene ID	Log2FC	P-value	Padj	Gene name
ENSSSCG00000010488	3.93738	2.55236e-44	1.93967e-40	CYP2C49
ENSSSCG00000013302	1.45081	4.96167e-37	2.51375e-33	CAT
ENSSSCG00000002355	1.15126	8.11115e-33	3.08203e-29	ENTPD5
ENSSSCG00000010487	3.92825	5.29889e-30	1.61076e-26	ENSSSCG00000010487
ENSSSCG00000003006	3.87533	1.25388e-28	3.17627e-25	CYP2B22
ENSSSCG00000039215	1.47482	1.64549e-27	3.57283e-24	PHYHIPL
ENSSSCG00000015356	2.10015	5.69663e-24	1.08229e-20	AGMO
ENSSSCG00000040275	1.16596	2.93715e-22	4.96019e-19	HEBP1
ENSSSCG00000038221	1.54525	2.58922e-19	3.57759e-16	HSD17B2
ENSSSCG00000031799	1.06416	9.15095e-19	1.15904e-15	TMEM139
ENSSSCG00000038300	1.34889	3.38166e-18	3.95368e-15	ALDOB
ENSSSCG00000007507	2.98693	4.68582e-17	5.08712e-14	PCK1
ENSSSCG00000012926	2.24756	1.09021e-16	1.10467e-13	PC
ENSSSCG00000008943	1.36472	1.52708e-16	1.35342e-13	SLC4A4
ENSSSCG00000021971	1.95221	1.42918e-16	1.35342e-13	DPEP1
ENSSSCG00000035347	3.06883	1.60284e-16	1.35342e-13	CYP2C34
ENSSSCG00000002009	1.69701	1.83468e-16	1.46765e-13	PCK2
ENSSSCG00000016903	-1.51918	4.21515e-16	3.2033e-13	GZMA_1
ENSSSCG00000026180	1.38656	1.31534e-14	9.51992e-12	NRXN1
ENSSSCG00000031868	1.44812	1.99426e-14	1.37776e-11	XK
ENSSSCG00000036723	1.10748	1.87747e-13	1.14142e-10	EMP1
ENSSSCG00000012551	1.02517	2.78593e-13	1.56827e-10	RNF128
ENSSSCG00000008595	1.62975	5.82871e-13	3.16395e-10	APOB
ENSSSCG00000035619	1.15167	5.08747e-12	2.41639e-09	TMEM135
ENSSSCG00000004017	1.70599	6.48855e-12	2.85481e-09	FRMD1
ENSSSCG00000034919	1.16724	6.71826e-12	2.85481e-09	GDA
ENSSSCG00000031367	2.44849	1.31953e-11	5.0139e-09	AADAC
ENSSSCG00000010056	1.00007	1.93264e-11	7.16443e-09	GGT1
ENSSSCG00000032374	1.1978	2.25527e-11	7.97158e-09	SULT1B1
ENSSSCG00000011629	1.58005	2.43719e-11	8.37684e-09	ACAD11
ENSSSCG00000024029	2.04684	2.48015e-11	8.37684e-09	ENSSSCG00000024029
ENSSSCG00000030150	1.04607	2.67559e-11	8.84051e-09	UGDH
ENSSSCG00000001835	1.42549	5.41646e-11	1.75159e-08	ABHD2
ENSSSCG00000005194	1.2666	6.11411e-11	1.93601e-08	PTPRD
ENSSSCG00000023320	1.83219	6.87348e-11	2.13204e-08	CYP3A39
ENSSSCG00000009921	-1.6456	8.669e-11	2.6352e-08	OASL
ENSSSCG00000009699	1.54509	1.45578e-10	4.17479e-08	HPGD
ENSSSCG00000013337	1.20279	2.41949e-10	6.80998e-08	BBOX1
ENSSSCG00000005437	1.2261	7.49496e-10	1.93078e-07	KLF4
ENSSSCG00000003470	1.13754	8.75016e-10	2.07803e-07	FAM131C
ENSSSCG00000017861	1.13015	8.97606e-10	2.08267e-07	ASPA
ENSSSCG00000027093	1.6429	9.04378e-10	2.08267e-07	FOLH1B
ENSSSCG00000034735	1.39651	1.06706e-09	2.42063e-07	ENSSSCG00000034735
ENSSSCG00000009213	1.30424	1.1279e-09	2.52102e-07	ENSSSCG00000009213
ENSSSCG00000001978	-1.37587	3.27021e-09	7.00055e-07	GZMB
ENSSSCG00000036956	-1.05434	3.75626e-09	7.92937e-07	SOCS3
ENSSSCG00000032803	1.74989	4.97372e-09	1.03556e-06	CYP2S1
ENSSSCG00000009759	1.19991	5.13745e-09	1.05519e-06	SCARB1
ENSSSCG00000030388	-1.41118	6.62601e-09	1.32511e-06	UPP1
ENSSSCG00000014259	1.24165	6.94179e-09	1.37024e-06	ADAMTS19
ENSSSCG00000000061	1.29816	7.60524e-09	1.48195e-06	PMM1
ENSSSCG00000034102	1.66362	9.66754e-09	1.77033e-06	DGAT2
ENSSSCG00000040980	1.23785	1.09376e-08	1.97905e-06	ENSSSCG00000040980
ENSSSCG00000008959	-1.5395	1.20562e-08	2.10623e-06	CXCL2
ENSSSCG00000031174	1.3146	1.92513e-08	3.21539e-06	FBP1
ENSSSCG00000036572	1.06789	2.22829e-08	3.64169e-06	BCO1
ENSSSCG00000004672	1.76629	2.35727e-08	3.8115e-06	GATM
ENSSSCG00000002032	1.94853	2.75658e-08	4.23204e-06	SLC7A8
ENSSSCG00000033010	1.11396	2.86808e-08	4.3592e-06	AHNAK
ENSSSCG00000038185	1.66368	2.91798e-08	4.39113e-06	EREG
ENSSSCG00000028871	1.55938	3.43672e-08	5.07547e-06	CSTA
ENSSSCG00000022009	1.09934	3.5946e-08	5.20327e-06	DDC
ENSSSCG00000006551	2.46405	5.21254e-08	7.26838e-06	AQP10
ENSSSCG00000036118	1.23205	5.53578e-08	7.58003e-06	ENSSSCG00000036118
ENSSSCG00000027161	1.10051	6.5038e-08	8.67117e-06	PIP5K1B
ENSSSCG00000000668	1.35723	7.85804e-08	1.01216e-05	APOBEC1
ENSSSCG00000003882	1.95294	8.04213e-08	1.02716e-05	SLC5A9
ENSSSCG00000003709	1.51641	8.30865e-08	1.05236e-05	LAMA3
ENSSSCG00000014900	1.28784	9.8654e-08	1.22905e-05	RAB30
ENSSSCG00000013599	1.00001	1.22459e-07	1.46555e-05	ANGPTL4
ENSSSCG00000010039	1.32346	1.56537e-07	1.82619e-05	SLC5A4
ENSSSCG00000027854	2.25764	1.57399e-07	1.82619e-05	HSD17B6
ENSSSCG00000010543	1.29643	1.67848e-07	1.93267e-05	ABCC2
ENSSSCG00000000419	1.37681	1.7368e-07	1.98478e-05	RDH16
ENSSSCG00000009215	1.13538	2.31314e-07	2.5851e-05	ABCG2
ENSSSCG00000010926	1.2476	2.33808e-07	2.5939e-05	SYT2
ENSSSCG00000007549	1.64457	2.55742e-07	2.79642e-05	CYP2W1
ENSSSCG00000022236	-1.03365	2.58364e-07	2.80227e-05	FOLR1
ENSSSCG00000003472	1.06728	3.02955e-07	3.22001e-05	ARHGEF19
ENSSSCG00000011147	1.61777	3.26577e-07	3.44697e-05	AKR1C1
ENSSSCG00000002051	1.11848	3.57095e-07	3.71746e-05	ABHD4
ENSSSCG00000040631	-1.13094	3.84824e-07	3.95198e-05	LPL
ENSSSCG00000031274	1.16504	4.0647e-07	4.06795e-05	F12
ENSSSCG00000028010	1.02999	5.31114e-07	5.14165e-05	ABHD3
ENSSSCG00000004139	1.05543	5.65393e-07	5.43886e-05	ADGRG6
ENSSSCG00000021718	1.2512	5.79387e-07	5.53843e-05	METTL17
ENSSSCG00000007527	1.13773	6.41178e-07	6.09079e-05	EDN3
ENSSSCG00000030511	1.21255	8.16969e-07	7.52552e-05	LGR5
ENSSSCG00000010992	2.04372	9.54231e-07	8.58187e-05	AQP7
ENSSSCG00000016199	1.01445	1.19797e-06	0.000104643	CYP27A1
ENSSSCG00000017755	-1.97679	1.29632e-06	0.000111315	NOS2
ENSSSCG00000033833	1.01295	1.59632e-06	0.00013331	DUSP18
ENSSSCG00000013338	1.56454	1.66202e-06	0.000136354	SLC5A12
ENSSSCG00000036639	1.09181	1.66865e-06	0.000136354	STOM
ENSSSCG00000035891	1.5995	1.80805e-06	0.000146486	ADGRB1
ENSSSCG00000029592	3.29117	1.90083e-06	0.000152056	GPRC5A
ENSSSCG00000017220	1.44853	1.93507e-06	0.000153183	OTOP3
ENSSSCG00000033417	-1.82459	2.33983e-06	0.000177816	ENSSSCG00000033417
ENSSSCG00000025969	1.71067	2.38296e-06	0.000180192	PTPRR
ENSSSCG00000010607	1.049	2.41183e-06	0.000181472	COL17A1
ENSSSCG00000032715	1.00815	2.81552e-06	0.000206876	CERS6
ENSSSCG00000006245	2.01331	2.95094e-06	0.000212566	SDR16C5
ENSSSCG00000000801	1.47158	3.01949e-06	0.000216477	TMEM117
ENSSSCG00000014834	2.65378	3.28527e-06	0.000233331	UCP3
ENSSSCG00000016568	1.14757	3.90614e-06	0.00026743	AHCYL2
ENSSSCG00000021443	1.13919	4.03954e-06	0.000273844	SGK1
ENSSSCG00000027865	1.07097	4.04775e-06	0.000273844	GALC
ENSSSCG00000000214	1.41299	4.27421e-06	0.00028745	GPD1
ENSSSCG00000011717	-1.7151	4.50456e-06	0.000297643	IGSF10
ENSSSCG00000002718	1.07387	5.06722e-06	0.000324204	FA2H
ENSSSCG00000010210	-3.1762	5.28733e-06	0.000333453	SLC16A9
ENSSSCG00000011703	1.21295	5.58258e-06	0.000349175	TM4SF4
ENSSSCG00000037736	-1.76745	5.63428e-06	0.000350965	ENSSSCG00000037736
ENSSSCG00000016902	-1.02748	5.93091e-06	0.000364955	GZMA
ENSSSCG00000005979	1.21845	6.07142e-06	0.000372095	ANXA13
ENSSSCG00000014725	-2.48162	6.19032e-06	0.000376347	HBB
ENSSSCG00000028184	1.37084	7.81764e-06	0.000457144	DNAH1
ENSSSCG00000013579	-1.58917	8.73446e-06	0.00049721	CD209
ENSSSCG00000006923	-1.30645	9.67652e-06	0.000548781	GBP2
ENSSSCG00000005905	1.57707	1.02209e-05	0.00057536	SLC39A4
ENSSSCG00000005701	-2.65394	1.29463e-05	0.000692853	ASS1
ENSSSCG00000016204	1.02969	1.33659e-05	0.000707833	IHH
ENSSSCG00000004454	-1.2442	1.42435e-05	0.000746505	ME1
ENSSSCG00000040381	-1.55742	1.52336e-05	0.000781879	ENSSSCG00000040381
ENSSSCG00000014091	1.13508	1.59169e-05	0.00080316	F2RL1
ENSSSCG00000010554	-2.29469	1.61103e-05	0.000808122	SCD
ENSSSCG00000039111	-1.51568	1.75219e-05	0.000867479	ENSSSCG00000039111
ENSSSCG00000034739	1.11124	1.90287e-05	0.000913801	ENSSSCG00000034739
ENSSSCG00000000634	1.13897	2.51489e-05	0.00113088	STYK1
ENSSSCG00000040350	1.74819	2.57858e-05	0.00114932	ENSSSCG00000040350
ENSSSCG00000007978	-2.59574	3.3586e-05	0.0014531	ENSSSCG00000007978
ENSSSCG00000036095	1.21054	3.50349e-05	0.00149999	ACOT12
ENSSSCG00000001048	1.2623	3.78223e-05	0.00158801	ADTRP
ENSSSCG00000016223	1.27181	5.21949e-05	0.00207131	ACSL3
ENSSSCG00000000298	1.52434	7.39668e-05	0.00272209	PPP1R1A
ENSSSCG00000009004	-1.23637	0.000115066	0.0039125	SFRP2
ENSSSCG00000015334	2.35084	0.000130726	0.00430998	PDK4
ENSSSCG00000003561	1.08975	0.000132425	0.00432062	ZDHHC18
ENSSSCG00000003726	1.06295	0.000167563	0.0052009	DSC1
ENSSSCG00000004181	1.28882	0.000184658	0.00559402	VNN1
ENSSSCG00000023478	1.00464	0.000212499	0.00629586	SLC46A1
ENSSSCG00000011596	1.16437	0.000220116	0.00648361	TRH
ENSSSCG00000021259	1.28363	0.000293891	0.00827194	CDA
ENSSSCG00000010276	1.13368	0.000325919	0.00899029	UNC5B
ENSSSCG00000036669	1.25618	0.000341707	0.00932424	ENSSSCG00000036669
ENSSSCG00000040025	1.62209	0.000355811	0.00950434	NANOS1
ENSSSCG00000006932	1.3122	0.000358584	0.00954487	CLCA4
ENSSSCG00000033720	1.08642	0.000428314	0.0111107	INF2
ENSSSCG00000027621	-1.07608	0.000447708	0.0114611	NDUFA4L2
ENSSSCG00000030921	1.01505	0.0005198	0.0128162	APOA1
ENSSSCG00000021084	1.29947	0.000565982	0.0135546	S100A6
ENSSSCG00000006531	1.19947	0.000597047	0.0141348	EFNA3
ENSSSCG00000014575	1.20314	0.000612451	0.0143431	ENSSSCG00000014575
ENSSSCG00000038032	1.11345	0.000618892	0.0144716	ENSSSCG00000038032
ENSSSCG00000002739	1.17521	0.000639742	0.014688	PHLPP2
ENSSSCG00000025992	1.1441	0.00063768	0.014688	ENPP3
ENSSSCG00000036452	-1.02516	0.000671761	0.015239	LRRC17
ENSSSCG00000014275	1.01964	0.000756333	0.016588	SLC22A4
ENSSSCG00000033451	-1.08963	0.000823768	0.0177093	HIST1H2AG
ENSSSCG00000012482	-1.06068	0.000986226	0.0202009	SRPX2
ENSSSCG00000015399	1.27729	0.00115342	0.0226497	SEMA3E
ENSSSCG00000038618	1.08851	0.00122587	0.0236148	RFLNB
ENSSSCG00000009666	1.09889	0.00175493	0.0309433	EPHX2
ENSSSCG00000030565	1.15256	0.00189632	0.0329021	GRIA4
ENSSSCG00000035335	1.05723	0.00255105	0.0405157	FGL1
ENSSSCG00000022869	1.07089	0.00272035	0.0424122	BCAP29
ENSSSCG00000003018	1.66995	0.00337234	0.0490959	LIPE
ENSSSCG00000031865	1.08312	0.00374366	0.0523458	AQP8
ENSSSCG00000025500	2.01884	0.00381353	0.0530301	HTR1D
ENSSSCG00000004565	1.43347	0.00425858	0.0577397	CA12
ENSSSCG00000040377	1.95402	0.00624162	0.0747204	FCER2
ENSSSCG00000007436	1.9163	0.00752895	0.0849536	MMP9
ENSSSCG00000012049	1.51437	0.00933948	0.0983719	ENSSSCG00000012049
